# Supplementary material for: Inoculation with Rhizophagus irregularis Does Not Alter Arbuscular Mycorrhizal Fungal Community Structure within the Roots of Corn, Wheat, and Soybean Crops
Source: Microorganisms. 2020 Jan 7;8(1):83. doi: 10.3390/microorganisms8010083 (PMC7023141; doi:10.3390/microorganisms8010083)
Supplement: Supplementary file 1 [file microorganisms-08-00083-s001.zip]

Archive with 2 entries (2 files):
- microorganisms-665888 suppl.xlsx
- supplementary.pdf
